# Supplementary material for: Identification of programmed cell death-related gene signature and associated regulatory axis in cerebral ischemia/reperfusion injury
Source: Front Genet. 2022 Aug 4;13:934154. doi: 10.3389/fgene.2022.934154 (PMC9385974; doi:10.3389/fgene.2022.934154)
Supplement: Supplementary file 1 [file DataSheet1.xlsx]

## Sheet: Table S1_ARGs
apoptosis-related genes (ARGs)	Source
Cdh1	Reactome Pathway Database (https://reactome.org/)
Apc	Reactome Pathway Database (https://reactome.org/)
Mapt	Reactome Pathway Database (https://reactome.org/)
Xiap	Reactome Pathway Database (https://reactome.org/)
Ly96	Reactome Pathway Database (https://reactome.org/)
Casp7	Reactome Pathway Database (https://reactome.org/)
Gsdme	Reactome Pathway Database (https://reactome.org/)
Bmx	Reactome Pathway Database (https://reactome.org/)
Oma1	Reactome Pathway Database (https://reactome.org/)
Dynll1	Reactome Pathway Database (https://reactome.org/)
Fadd	Reactome Pathway Database (https://reactome.org/)
H1f1	Reactome Pathway Database (https://reactome.org/)
Acin1	Reactome Pathway Database (https://reactome.org/)
H1f5	Reactome Pathway Database (https://reactome.org/)
Vim	Reactome Pathway Database (https://reactome.org/)
H1f3	Reactome Pathway Database (https://reactome.org/)
Fas	Reactome Pathway Database (https://reactome.org/)
Pkp1	Reactome Pathway Database (https://reactome.org/)
Stk26	Reactome Pathway Database (https://reactome.org/)
H1f0	Reactome Pathway Database (https://reactome.org/)
Dbnl	Reactome Pathway Database (https://reactome.org/)
Plec	Reactome Pathway Database (https://reactome.org/)
Tjp1	Reactome Pathway Database (https://reactome.org/)
Dsp	Reactome Pathway Database (https://reactome.org/)
Mapk8	Reactome Pathway Database (https://reactome.org/)
Kpna1	Reactome Pathway Database (https://reactome.org/)
Septin4	Reactome Pathway Database (https://reactome.org/)
Bid	Reactome Pathway Database (https://reactome.org/)
Kpnb1	Reactome Pathway Database (https://reactome.org/)
Dsg1a	Reactome Pathway Database (https://reactome.org/)
H1f2	Reactome Pathway Database (https://reactome.org/)
Opa1	Reactome Pathway Database (https://reactome.org/)
Dsg2	Reactome Pathway Database (https://reactome.org/)
Ywhaz	Reactome Pathway Database (https://reactome.org/)
Pmaip1	Reactome Pathway Database (https://reactome.org/)
Ywhah	Reactome Pathway Database (https://reactome.org/)
Dffa	Reactome Pathway Database (https://reactome.org/)
Ptk2	Reactome Pathway Database (https://reactome.org/)
Dffb	Reactome Pathway Database (https://reactome.org/)
Gzmb	Reactome Pathway Database (https://reactome.org/)
Ywhae	Reactome Pathway Database (https://reactome.org/)
Cycs	Reactome Pathway Database (https://reactome.org/)
Mapk3	Reactome Pathway Database (https://reactome.org/)
Satb1	Reactome Pathway Database (https://reactome.org/)
Ripk1	Reactome Pathway Database (https://reactome.org/)
Traf2	Reactome Pathway Database (https://reactome.org/)
Casp6	Reactome Pathway Database (https://reactome.org/)
Ywhaq	Reactome Pathway Database (https://reactome.org/)
Bcl2l1	Reactome Pathway Database (https://reactome.org/)
Casp3	Reactome Pathway Database (https://reactome.org/)
Bak1	Reactome Pathway Database (https://reactome.org/)
Ocln	Reactome Pathway Database (https://reactome.org/)
Tradd	Reactome Pathway Database (https://reactome.org/)
Ticam1	Reactome Pathway Database (https://reactome.org/)
Casp8	Reactome Pathway Database (https://reactome.org/)
Ppp3r1	Reactome Pathway Database (https://reactome.org/)
Sfn	Reactome Pathway Database (https://reactome.org/)
Fnta	Reactome Pathway Database (https://reactome.org/)
Dynll2	Reactome Pathway Database (https://reactome.org/)
Hmgb2	Reactome Pathway Database (https://reactome.org/)
Mapk1	Reactome Pathway Database (https://reactome.org/)
Ywhag	Reactome Pathway Database (https://reactome.org/)
Tjp2	Reactome Pathway Database (https://reactome.org/)
Gsdmd	Reactome Pathway Database (https://reactome.org/)
Dnm1l	Reactome Pathway Database (https://reactome.org/)
Dcc	Reactome Pathway Database (https://reactome.org/)
Birc2	Reactome Pathway Database (https://reactome.org/)
Rock1	Reactome Pathway Database (https://reactome.org/)
Sptan1	Reactome Pathway Database (https://reactome.org/)
Apip	Reactome Pathway Database (https://reactome.org/)
Fasl	Reactome Pathway Database (https://reactome.org/)
Casp9	Reactome Pathway Database (https://reactome.org/)
Bax	Reactome Pathway Database (https://reactome.org/)
Ctnnb1	Reactome Pathway Database (https://reactome.org/)
Bcap31	Reactome Pathway Database (https://reactome.org/)
Bad	Reactome Pathway Database (https://reactome.org/)
Cd14	Reactome Pathway Database (https://reactome.org/)
Nmt1	Reactome Pathway Database (https://reactome.org/)
Tnfsf10	Reactome Pathway Database (https://reactome.org/)
Appl1	Reactome Pathway Database (https://reactome.org/)
Bcl2	Reactome Pathway Database (https://reactome.org/)
Gas2	Reactome Pathway Database (https://reactome.org/)
Lmnb1	Reactome Pathway Database (https://reactome.org/)
Apaf1	Reactome Pathway Database (https://reactome.org/)
Bmf	Reactome Pathway Database (https://reactome.org/)
Stk24	Reactome Pathway Database (https://reactome.org/)
Dsg3	Reactome Pathway Database (https://reactome.org/)
Bcl2l11	Reactome Pathway Database (https://reactome.org/)
Ywhab	Reactome Pathway Database (https://reactome.org/)
Prkcq	Reactome Pathway Database (https://reactome.org/)
Clspn	Reactome Pathway Database (https://reactome.org/)
Gsn	Reactome Pathway Database (https://reactome.org/)
Hmgb1	Reactome Pathway Database (https://reactome.org/)
Cflar	Reactome Pathway Database (https://reactome.org/)
Tlr4	Reactome Pathway Database (https://reactome.org/)
Diablo	Reactome Pathway Database (https://reactome.org/)
Tnfrsf10b	Reactome Pathway Database (https://reactome.org/)
Ppp3cc	Reactome Pathway Database (https://reactome.org/)
Add1	Reactome Pathway Database (https://reactome.org/)
Prkcd	Reactome Pathway Database (https://reactome.org/)
Aven	Reactome Pathway Database (https://reactome.org/)
Zbp1	Banoth B, Tuladhar S, Karki R, et al. ZBP1 promotes fungi-induced inflammasome activation and pyroptosis, apoptosis, and necroptosis (PANoptosis)[J]. J Biol Chem, 2020,295(52):18276-18283.
Pycard	Miao H, Wang L, Zhan H, et al. A long noncoding RNA distributed in both nucleus and cytoplasm operates in the PYCARD-regulated apoptosis by coordinating the epigenetic and translational regulation[J]. PLoS Genet, 2019,15(5):e1008144.

## Sheet: Table S2_NRGs
necroptosis-related genes (NRGs)	Source
Hsp90aa1	Reactome Pathway Database (https://reactome.org/)
Pdcd6ip	Reactome Pathway Database (https://reactome.org/)
Tnfsf10	Reactome Pathway Database (https://reactome.org/)
Xiap	Reactome Pathway Database (https://reactome.org/)
Ogt	Reactome Pathway Database (https://reactome.org/)
Mlkl	Reactome Pathway Database (https://reactome.org/)
Ubb	Reactome Pathway Database (https://reactome.org/)
Ripk3	Reactome Pathway Database (https://reactome.org/)
Cdc37	Reactome Pathway Database (https://reactome.org/)
Sdcbp	Reactome Pathway Database (https://reactome.org/)
Stub1	Reactome Pathway Database (https://reactome.org/)
Fadd	Reactome Pathway Database (https://reactome.org/)
Fas	Reactome Pathway Database (https://reactome.org/)
Flot2	Reactome Pathway Database (https://reactome.org/)
Ripk1	Reactome Pathway Database (https://reactome.org/)
Flot1	Reactome Pathway Database (https://reactome.org/)
Traf2	Reactome Pathway Database (https://reactome.org/)
Birc2	Reactome Pathway Database (https://reactome.org/)
Fasl	Reactome Pathway Database (https://reactome.org/)
Peli1	Reactome Pathway Database (https://reactome.org/)
Cflar	Reactome Pathway Database (https://reactome.org/)
Birc3	Reactome Pathway Database (https://reactome.org/)
Tradd	Reactome Pathway Database (https://reactome.org/)
Tnfrsf10b	Reactome Pathway Database (https://reactome.org/)
Rps27a	Reactome Pathway Database (https://reactome.org/)
Uba52	Reactome Pathway Database (https://reactome.org/)
Casp8	Reactome Pathway Database (https://reactome.org/)
Aifm1	Hu W, Wu X, Yu D, et al. Regulation of JNK signaling pathway and RIPK3/AIF in necroptosis-mediated global cerebral ischemia/reperfusion injury in rats[J]. Exp Neurol, 2020,331:113374.
Aldh2	Kang P, Wang J, Fang D, et al. Activation of ALDH2 attenuates high glucose induced rat cardiomyocyte fibrosis and necroptosis[J]. Free Radic Biol Med, 2020,146:198-210.
Alox15	Li X Y, You J X, Zhang L Y, et al. A Novel Model Based on Necroptosis-Related Genes for Predicting Prognosis of Patients With Prostate Adenocarcinoma[J]. Front Bioeng Biotechnol, 2021,9:814813.
Bax	Cabon L, Galan-Malo P, Bouharrour A, et al. BID regulates AIF-mediated caspase-independent necroptosis by promoting BAX activation[J]. Cell Death Differ, 2012,19(2):245-256.
Bcl2	Hu T, Zhao X, Zhao Y, et al. Identification and Verification of Necroptosis-Related Gene Signature and Associated Regulatory Axis in Breast Cancer[J]. Front Genet, 2022,13:842218.
Bid	Cabon L, Galan-Malo P, Bouharrour A, et al. BID regulates AIF-mediated caspase-independent necroptosis by promoting BAX activation[J]. Cell Death Differ, 2012,19(2):245-256.
Capn1	Duan S, Zhang M, Sun Y, et al. Mechanism of PM2.5-induced human bronchial epithelial cell toxicity in central China[J]. J Hazard Mater, 2020,396:122747.
Casp1	Newton K, Wickliffe K E, Maltzman A, et al. Activity of caspase-8 determines plasticity between cell death pathways[J]. Nature, 2019,575(7784):679-682.
Cxcl1	Xu Z, Sun Y, Wei Z, et al. Suppression of CXCL-1 Could Restore Necroptotic Pathway in Chronic Lymphocytic Leukemia[J]. Onco Targets Ther, 2020,13:6917-6925.
Cybb	Usategui-Martin R, Puertas-Neyra K, Galindo-Cabello N, et al. Retinal Neuroprotective Effect of Mesenchymal Stem Cells Secretome Through Modulation of Oxidative Stress, Autophagy, and Programmed Cell Death[J]. Invest Ophthalmol Vis Sci, 2022,63(4):27.
Cyld	Jiao L, He Z, Wang S, et al. miR-130-CYLD Axis Is Involved in the Necroptosis and Inflammation Induced by Selenium Deficiency in Pig Cerebellum[J]. Biol Trace Elem Res, 2021,199(12):4604-4613.
Dnm1l	Mizumura K, Cloonan S M, Nakahira K, et al. Mitophagy-dependent necroptosis contributes to the pathogenesis of COPD[J]. J Clin Invest, 2014,124(9):3987-4003.
Eif2ak2	Jiang Z, Shao M, Dai X, et al. Identification of Diagnostic Biomarkers in Systemic Lupus Erythematosus Based on Bioinformatics Analysis and Machine Learning[J]. Front Genet, 2022,13:865559.
Ezh2	Lou X, Zhu H, Ning L, et al. EZH2 Regulates Intestinal Inflammation and Necroptosis Through the JNK Signaling Pathway in Intestinal Epithelial Cells[J]. Dig Dis Sci, 2019,64(12):3518-3527.
Faf1	Wang W, Shi Q, Wang S, et al. Ammonia regulates chicken tracheal cell necroptosis via the LncRNA-107053293/MiR-148a-3p/FAF1 axis[J]. J Hazard Mater, 2020,386:121626.
Fth1	Zhang X, Xiao K, Qiu W, et al. The Immune Regulatory Effect of Boron on Ostrich Chick Splenic Lymphocytes[J]. Biol Trace Elem Res, 2021,199(7):2695-2706.
Ftl1	Cao H, Zuo C, Huang Y, et al. Hippocampal proteomic analysis reveals activation of necroptosis and ferroptosis in a mouse model of chronic unpredictable mild stress-induced depression[J]. Behav Brain Res, 2021,407:113261.
Glud1	Ryan F, Khodagholi F, Dargahi L, et al. Temporal Pattern and Crosstalk of Necroptosis Markers with Autophagy and Apoptosis Associated Proteins in Ischemic Hippocampus[J]. Neurotox Res, 2018,34(1):79-92.
Glul	Nikseresht S, Khodagholi F, Dargahi L, et al. Necroptosis Resumes Apoptosis in Hippocampus but Not in Frontal Cortex[J]. J Cell Biochem, 2017,118(12):4628-4638.
Hmgb1	Wen S, Li X, Ling Y, et al. HMGB1-associated necroptosis and Kupffer cells M1 polarization underlies remote liver injury induced by intestinal ischemia/reperfusion in rats[J]. FASEB J, 2020,34(3):4384-4402
Hsp90ab1	Jacobsen A V, Silke J. The importance of being chaperoned: HSP90 and necroptosis[J]. Cell Chem Biol, 2016,23(2):205-207.
Ifna11	Zhang Z, Hu X, Qiu D, et al. Development and Validation of a Necroptosis-Related Prognostic Model in Head and Neck Squamous Cell Carcinoma[J]. J Oncol, 2022,2022:8402568.
Ifnar1	McComb S, Cessford E, Alturki N A, et al. Type-I interferon signaling through ISGF3 complex is required for sustained Rip3 activation and necroptosis in macrophages[J]. Proc Natl Acad Sci U S A, 2014,111(31):E3206-E3213.
Ifnar2	Gong Y, Fan Z, Luo G, et al. The role of necroptosis in cancer biology and therapy[J]. Mol Cancer, 2019,18(1):100
Ifnb1	Zhang Z, Hu X, Qiu D, et al. Development and Validation of a Necroptosis-Related Prognostic Model in Head and Neck Squamous Cell Carcinoma[J]. J Oncol, 2022,2022:8402568.
Ifng	Hojo T, Siemieniuch M J, Lukasik K, et al. Programmed necrosis - a new mechanism of steroidogenic luteal cell death and elimination during luteolysis in cows[J]. Sci Rep, 2016,6:38211.
Ifngr1	Zhang Z, Hu X, Qiu D, et al. Development and Validation of a Necroptosis-Related Prognostic Model in Head and Neck Squamous Cell Carcinoma[J]. J Oncol, 2022,2022:8402568.
Ifngr2	Zhang Z, Hu X, Qiu D, et al. Development and Validation of a Necroptosis-Related Prognostic Model in Head and Neck Squamous Cell Carcinoma[J]. J Oncol, 2022,2022:8402568.
Il1a	Zhang Z, Hu X, Qiu D, et al. Development and Validation of a Necroptosis-Related Prognostic Model in Head and Neck Squamous Cell Carcinoma[J]. J Oncol, 2022,2022:8402568.
Il1b	Siegmund D, Ehrenschwender M, Wajant H. TNFR2 unlocks a RIPK1 kinase activity-dependent mode of proinflammatory TNFR1 signaling[J]. Cell Death Dis, 2018,9(9):921.
Il33	Shlomovitz I, Erlich Z, Speir M, et al. Necroptosis directly induces the release of full-length biologically active IL-33 in vitro and in an inflammatory disease model[J]. FEBS J, 2019,286(3):507-522.
Irf9	McComb S, Cessford E, Alturki N A, et al. Type-I interferon signaling through ISGF3 complex is required for sustained Rip3 activation and necroptosis in macrophages[J]. Proc Natl Acad Sci U S A, 2014,111(31):E3206-E3213.
Jak1	Woznicki J A, Saini N, Flood P, et al. TNF-alpha synergises with IFN-gamma to induce caspase-8-JAK1/2-STAT1-dependent death of intestinal epithelial cells[J]. Cell Death Dis, 2021,12(10):864.
Jak2	Woznicki J A, Saini N, Flood P, et al. TNF-alpha synergises with IFN-gamma to induce caspase-8-JAK1/2-STAT1-dependent death of intestinal epithelial cells[J]. Cell Death Dis, 2021,12(10):864.
Jak3	Farkas T, Daugaard M, Jaattela M. Identification of small molecule inhibitors of phosphatidylinositol 3-kinase and autophagy[J]. J Biol Chem, 2011,286(45):38904-38912.
Mapk8	Oztas E, Kara M, Boran T, et al. Cellular Stress Pathways Are Linked to Acetamiprid-Induced Apoptosis in SH-SY5Y Neural Cells[J]. Biology (Basel), 2021,10(9).
Mapk9	Zhang Z, Hu X, Qiu D, et al. Development and Validation of a Necroptosis-Related Prognostic Model in Head and Neck Squamous Cell Carcinoma[J]. J Oncol, 2022,2022:8402568.
Ndrg2	Zhu J, Yang L K, Wang Q H, et al. NDRG2 attenuates ischemia-induced astrocyte necroptosis via the repression of RIPK1[J]. Mol Med Rep, 2020,22(4):3103-3110
Nlrp3	Song S, Ding Y, Dai G L, et al. Sirtuin 3 deficiency exacerbates diabetic cardiomyopathy via necroptosis enhancement and NLRP3 activation[J]. Acta Pharmacol Sin, 2021,42(2):230-241.
Parp1	Shen B, Mei M, Pu Y, et al. Necrostatin-1 Attenuates Renal Ischemia and Reperfusion Injury via Meditation of HIF-1alpha/mir-26a/TRPC6/PARP1 Signaling[J]. Mol Ther Nucleic Acids, 2019,17:701-713.
Pgam5	Fu G, Wang B, He B, et al. LPS induces cardiomyocyte necroptosis through the Ripk3/Pgam5 signaling pathway[J]. J Recept Signal Transduct Res, 2021,41(1):32-37.
Pycard	Bedient L, Pokharel S M, Chiok K R, et al. Lytic Cell Death Mechanisms in Human Respiratory Syncytial Virus-Infected Macrophages: Roles of Pyroptosis and Necroptosis[J]. Viruses, 2020,12(9).
Pygl	Li X Y, You J X, Zhang L Y, et al. A Novel Model Based on Necroptosis-Related Genes for Predicting Prognosis of Patients With Prostate Adenocarcinoma[J]. Front Bioeng Biotechnol, 2021,9:814813.
Pygm	Migocka-Patrzalek M, Elias M. Muscle Glycogen Phosphorylase and Its Functional Partners in Health and Disease[J]. Cells, 2021,10(4).
Rbck1	Zhang Z, Hu X, Qiu D, et al. Development and Validation of a Necroptosis-Related Prognostic Model in Head and Neck Squamous Cell Carcinoma[J]. J Oncol, 2022,2022:8402568.
Rnf31	Taraborrelli L, Peltzer N, Montinaro A, et al. LUBAC prevents lethal dermatitis by inhibiting cell death induced by TNF, TRAIL and CD95L[J]. Nat Commun, 2018,9(1):3910.
Sharpin	Taraborrelli L, Peltzer N, Montinaro A, et al. LUBAC prevents lethal dermatitis by inhibiting cell death induced by TNF, TRAIL and CD95L[J]. Nat Commun, 2018,9(1):3910.
Spata2	Feltham R, Webb A I, Silke J. SPATA2 - Keeping the TNF signal short and sweet[J]. EMBO J, 2016,35(17):1848-1850.
Sqstm1	Zhang Z, Hu X, Qiu D, et al. Development and Validation of a Necroptosis-Related Prognostic Model in Head and Neck Squamous Cell Carcinoma[J]. J Oncol, 2022,2022:8402568.
Stat1	McComb S, Cessford E, Alturki N A, et al. Type-I interferon signaling through ISGF3 complex is required for sustained Rip3 activation and necroptosis in macrophages[J]. Proc Natl Acad Sci U S A, 2014,111(31):E3206-E3213.
Stat2	McComb S, Cessford E, Alturki N A, et al. Type-I interferon signaling through ISGF3 complex is required for sustained Rip3 activation and necroptosis in macrophages[J]. Proc Natl Acad Sci U S A, 2014,111(31):E3206-E3213.
Stat3	Song S, Ding Y, Dai G L, et al. Sirtuin 3 deficiency exacerbates diabetic cardiomyopathy via necroptosis enhancement and NLRP3 activation[J]. Acta Pharmacol Sin, 2021,42(2):230-241.
Stat4	Zhang Z, Hu X, Qiu D, et al. Development and Validation of a Necroptosis-Related Prognostic Model in Head and Neck Squamous Cell Carcinoma[J]. J Oncol, 2022,2022:8402568.
Ticam1	Kaiser W J, Sridharan H, Huang C, et al. Toll-like receptor 3-mediated necrosis via TRIF, RIP3, and MLKL[J]. J Biol Chem, 2013,288(43):31268-31279.
Tlr2	Kaiser W J, Sridharan H, Huang C, et al. Toll-like receptor 3-mediated necrosis via TRIF, RIP3, and MLKL[J]. J Biol Chem, 2013,288(43):31268-31279.
Tlr3	Kaiser W J, Sridharan H, Huang C, et al. Toll-like receptor 3-mediated necrosis via TRIF, RIP3, and MLKL[J]. J Biol Chem, 2013,288(43):31268-31279.
Tlr4	Kaiser W J, Sridharan H, Huang C, et al. Toll-like receptor 3-mediated necrosis via TRIF, RIP3, and MLKL[J]. J Biol Chem, 2013,288(43):31268-31279.
Tnf	Chen A Q, Fang Z, Chen X L, et al. Microglia-derived TNF-alpha mediates endothelial necroptosis aggravating blood brain-barrier disruption after ischemic stroke[J]. Cell Death Dis, 2019,10(7):487.
Tnfaip3	Zhang Z, Hu X, Qiu D, et al. Development and Validation of a Necroptosis-Related Prognostic Model in Head and Neck Squamous Cell Carcinoma[J]. J Oncol, 2022,2022:8402568.
Tnfrsf1a	Zhang Z, Hu X, Qiu D, et al. Development and Validation of a Necroptosis-Related Prognostic Model in Head and Neck Squamous Cell Carcinoma[J]. J Oncol, 2022,2022:8402568.
Traf5	Wu S, Zhou Y, Liu P, et al. MicroRNA-29b-3p promotes 5-fluorouracil resistance <em>via</em> suppressing TRAF5-mediated necroptosis in human colorectal cancer[J]. Eur J Histochem, 2021,65(2).
Trpm7	Cai Z, Jitkaew S, Zhao J, et al. Plasma membrane translocation of trimerized MLKL protein is required for TNF-induced necroptosis[J]. Nat Cell Biol, 2014,16(1):55-65.
Usp21	Zhang Z, Hu X, Qiu D, et al. Development and Validation of a Necroptosis-Related Prognostic Model in Head and Neck Squamous Cell Carcinoma[J]. J Oncol, 2022,2022:8402568.
Usp22	Roedig J, Kowald L, Juretschke T, et al. USP22 controls necroptosis by regulating receptor-interacting protein kinase 3 ubiquitination[J]. EMBO Rep, 2021,22(2):e50163.
Vdac3	Zhang Z, Hu X, Qiu D, et al. Development and Validation of a Necroptosis-Related Prognostic Model in Head and Neck Squamous Cell Carcinoma[J]. J Oncol, 2022,2022:8402568.
Zbp1	Banoth B, Tuladhar S, Karki R, et al. ZBP1 promotes fungi-induced inflammasome activation and pyroptosis, apoptosis, and necroptosis (PANoptosis)[J]. J Biol Chem, 2020,295(52):18276-18283.

## Sheet: Table S3-PRGs
Pyroptosis related genes	Source
Gsdmd	Reactome Pathway Database (https://reactome.org/)
Il1a	Reactome Pathway Database (https://reactome.org/)
Il1b	Reactome Pathway Database (https://reactome.org/)
Casp1	Reactome Pathway Database (https://reactome.org/)
Casp4	Reactome Pathway Database (https://reactome.org/)
Gsdme	Reactome Pathway Database (https://reactome.org/)
Casp3	Reactome Pathway Database (https://reactome.org/)
Bak1	Reactome Pathway Database (https://reactome.org/)
Chmp3	Reactome Pathway Database (https://reactome.org/)
Chmp2b	Reactome Pathway Database (https://reactome.org/)
Chmp7	Reactome Pathway Database (https://reactome.org/)
Elane	Reactome Pathway Database (https://reactome.org/)
Hmgb1	Reactome Pathway Database (https://reactome.org/)
Bax	Reactome Pathway Database (https://reactome.org/)
Chmp4b	Reactome Pathway Database (https://reactome.org/)
Chmp4c	Reactome Pathway Database (https://reactome.org/)
Chmp6	Reactome Pathway Database (https://reactome.org/)
Gzmb	Reactome Pathway Database (https://reactome.org/)
Chmp2a	Reactome Pathway Database (https://reactome.org/)
Cycs	Reactome Pathway Database (https://reactome.org/)
Casp6	Yu P, Zhang X, Liu N, et al. Pyroptosis: mechanisms and diseases[J]. Signal Transduction and Targeted Therapy, 2021,6(1):128.
Casp8	Yu P, Zhang X, Liu N, et al. Pyroptosis: mechanisms and diseases[J]. Signal Transduction and Targeted Therapy, 2021,6(1):128.
Casp9	Yu P, Zhang X, Liu N, et al. Pyroptosis: mechanisms and diseases[J]. Signal Transduction and Targeted Therapy, 2021,6(1):128.
Gsdma	Yu P, Zhang X, Liu N, et al. Pyroptosis: mechanisms and diseases[J]. Signal Transduction and Targeted Therapy, 2021,6(1):128.
Gsdmc	Yu P, Zhang X, Liu N, et al. Pyroptosis: mechanisms and diseases[J]. Signal Transduction and Targeted Therapy, 2021,6(1):128.
Pjvk	Yu P, Zhang X, Liu N, et al. Pyroptosis: mechanisms and diseases[J]. Signal Transduction and Targeted Therapy, 2021,6(1):128.
Nlrp1	Yu P, Zhang X, Liu N, et al. Pyroptosis: mechanisms and diseases[J]. Signal Transduction and Targeted Therapy, 2021,6(1):128.
Nlrp3	Yu P, Zhang X, Liu N, et al. Pyroptosis: mechanisms and diseases[J]. Signal Transduction and Targeted Therapy, 2021,6(1):128.
Nlrc4	Yu P, Zhang X, Liu N, et al. Pyroptosis: mechanisms and diseases[J]. Signal Transduction and Targeted Therapy, 2021,6(1):128.
Nlrp1b	Yu P, Zhang X, Liu N, et al. Pyroptosis: mechanisms and diseases[J]. Signal Transduction and Targeted Therapy, 2021,6(1):128.
Nlrp6	Yu P, Zhang X, Liu N, et al. Pyroptosis: mechanisms and diseases[J]. Signal Transduction and Targeted Therapy, 2021,6(1):128.
Nlrp9	Yu P, Zhang X, Liu N, et al. Pyroptosis: mechanisms and diseases[J]. Signal Transduction and Targeted Therapy, 2021,6(1):128.
Mefv	Yu P, Zhang X, Liu N, et al. Pyroptosis: mechanisms and diseases[J]. Signal Transduction and Targeted Therapy, 2021,6(1):128.
Pycard	Yu P, Zhang X, Liu N, et al. Pyroptosis: mechanisms and diseases[J]. Signal Transduction and Targeted Therapy, 2021,6(1):128.
Il18	Yu P, Zhang X, Liu N, et al. Pyroptosis: mechanisms and diseases[J]. Signal Transduction and Targeted Therapy, 2021,6(1):128.
Tnf	Yu P, Zhang X, Liu N, et al. Pyroptosis: mechanisms and diseases[J]. Signal Transduction and Targeted Therapy, 2021,6(1):128.
Stat3	Yu P, Zhang X, Liu N, et al. Pyroptosis: mechanisms and diseases[J]. Signal Transduction and Targeted Therapy, 2021,6(1):128.
Naip1	Yu P, Zhang X, Liu N, et al. Pyroptosis: mechanisms and diseases[J]. Signal Transduction and Targeted Therapy, 2021,6(1):128.
Naip2	Yu P, Zhang X, Liu N, et al. Pyroptosis: mechanisms and diseases[J]. Signal Transduction and Targeted Therapy, 2021,6(1):128.
Naip6	Yu P, Zhang X, Liu N, et al. Pyroptosis: mechanisms and diseases[J]. Signal Transduction and Targeted Therapy, 2021,6(1):128.
Naip5	Yu P, Zhang X, Liu N, et al. Pyroptosis: mechanisms and diseases[J]. Signal Transduction and Targeted Therapy, 2021,6(1):128.
Gzma	Yu P, Zhang X, Liu N, et al. Pyroptosis: mechanisms and diseases[J]. Signal Transduction and Targeted Therapy, 2021,6(1):128.
Cd274	Yu P, Zhang X, Liu N, et al. Pyroptosis: mechanisms and diseases[J]. Signal Transduction and Targeted Therapy, 2021,6(1):128.
Aim2	Yu P, Zhang X, Liu N, et al. Pyroptosis: mechanisms and diseases[J]. Signal Transduction and Targeted Therapy, 2021,6(1):128.
Panx1	Yu P, Zhang X, Liu N, et al. Pyroptosis: mechanisms and diseases[J]. Signal Transduction and Targeted Therapy, 2021,6(1):128.
Syk	Xu P, Zhang X, Liu Q, et al. Microglial TREM-1 receptor mediates neuroinflammatory injury via interaction with SYK in experimental ischemic stroke[J]. Cell Death Dis, 2019,10(8):555.
Irf2	Kayagaki N, Lee B L, Stowe I B, et al. IRF2 transcriptionally induces GSDMD expression for pyroptosis[J]. Sci Signal, 2019,12(582).
Irf4	McDaniel M M, Kottyan L C, Singh H, et al. Suppression of Inflammasome Activation by IRF8 and IRF4 in cDCs Is Critical for T Cell Priming[J]. Cell Rep, 2020,31(5):107604.PMID: 32375053
Elavl1	Zhang Q, Huang X M, Liao J X, et al. LncRNA HOTAIR Promotes Neuronal Damage Through Facilitating NLRP3 Mediated-Pyroptosis Activation in Parkinson's Disease via Regulation of miR-326/ELAVL1 Axis[J]. Cell Mol Neurobiol, 2021,41(8):1773-1786.
Sting1	Gong W, Liu P, Zhao F, et al. STING-mediated Syk Signaling Attenuates Tumorigenesis of Colitisassociated Colorectal Cancer Through Enhancing Intestinal Epithelium Pyroptosis[J]. Inflamm Bowel Dis, 2022,28(4):572-585. PMID: 34473281
Zbp1	Banoth B, Tuladhar S, Karki R, et al. ZBP1 promotes fungi-induced inflammasome activation and pyroptosis, apoptosis, and necroptosis (PANoptosis)[J]. J Biol Chem, 2020,295(52):18276-18283.
Gpx4	Fan R, Sui J, Dong X, et al. Wedelolactone alleviates acute pancreatitis and associated lung injury via GPX4 mediated suppression of pyroptosis and ferroptosis[J]. Free Radic Biol Med, 2021,173:29-40.
Irf3	Li N, Zhou H, Wu H, et al. STING-IRF3 contributes to lipopolysaccharide-induced cardiac dysfunction, inflammation, apoptosis and pyroptosis by activating NLRP3[J]. Redox Biol, 2019,24:101215.
Hdac6	Xu S, Chen H, Ni H, et al. Targeting HDAC6 attenuates nicotine-induced macrophage pyroptosis via NF-kappaB/NLRP3 pathway[J]. Atherosclerosis, 2021,317:1-9.
Il13	Gao C, Yan Y, Chen G, et al. Autophagy Activation Represses Pyroptosis through the IL-13 and JAK1/STAT1 Pathways in a Mouse Model of Moderate Traumatic Brain Injury[J]. ACS Chem Neurosci, 2020,11(24):4231-4239.
Prdm1	Pan X Q, Huang W, Jin L W, et al. A Novel Pyroptosis-Related Prognostic Signature for Risk Stratification and Clinical Prognosis in Clear Cell Renal Cell Carcinoma[J]. Dis Markers, 2022,2022:8093837.
Mst1	Cui J, Zhou Z, Yang H, et al. MST1 Suppresses Pancreatic Cancer Progression via ROS-Induced Pyroptosis[J]. Mol Cancer Res, 2019,17(6):1316-1325.
Gm12610	Wang J, Zhao S M. LncRNA-antisense non-coding RNA in the INK4 locus promotes pyroptosis via miR-497/thioredoxin-interacting protein axis in diabetic nephropathy[J]. Life Sci, 2021,264:118728.
Pecam1	Luo L, Xu M, Liao D, et al. PECAM-1 protects against DIC by dampening inflammatory responses via inhibiting macrophage pyroptosis and restoring vascular barrier integrity[J]. Transl Res, 2020,222:1-16.
Sqstm1	Liao Z, Li S, Liu R, et al. Autophagic Degradation of Gasdermin D Protects against Nucleus Pulposus Cell Pyroptosis and Retards Intervertebral Disc Degeneration In Vivo[J]. Oxid Med Cell Longev, 2021,2021:5584447.
Ddx3x	Samir P, Kesavardhana S, Patmore D M, et al. DDX3X acts as a live-or-die checkpoint in stressed cells by regulating NLRP3 inflammasome[J]. Nature, 2019,573(7775):590-594.
Serpinb1a	Burgener S S, Leborgne N, Snipas S J, et al. Cathepsin G Inhibition by Serpinb1 and Serpinb6 Prevents Programmed Necrosis in Neutrophils and Monocytes and Reduces GSDMD-Driven Inflammation[J]. Cell Rep, 2019,27(12):3646-3656.
Tlr4	Xu S, Wang J, Jiang J, et al. TLR4 promotes microglial pyroptosis via lncRNA-F630028O10Rik by activating PI3K/AKT pathway after spinal cord injury[J]. Cell Death Dis, 2020,11(8):693.
Serpinb1c	Burgener S S, Leborgne N, Snipas S J, et al. Cathepsin G Inhibition by Serpinb1 and Serpinb6 Prevents Programmed Necrosis in Neutrophils and Monocytes and Reduces GSDMD-Driven Inflammation[J]. Cell Rep, 2019,27(12):3646-3656.
Bcl2	Orzalli M H, Prochera A, Payne L, et al. Virus-mediated inactivation of anti-apoptotic Bcl-2 family members promotes Gasdermin-E-dependent pyroptosis in barrier epithelial cells[J]. Immunity, 2021,54(7):1447-1462.
Tlr2	Tian L, Yan J, Li K, et al. Ozone exposure promotes pyroptosis in rat lungs via the TLR2/4-NF-kappaB-NLRP3 signaling pathway[J]. Toxicology, 2021,450:152668.
Anxa2	Liang C, Fan J, Liang C, et al. Identification and Validation of a Pyroptosis-Related Prognostic Model for Gastric Cancer[J]. Front Genet, 2021,12:699503.
Il1rn	Lindblad A, Persson K, Demirel I. IL-1RA is part of the inflammasome-regulated immune response in bladder epithelial cells and influences colonization of uropathogenic E. coli[J]. Cytokine, 2019,123:154772.
Becn1	Sun W, Lu H, Dong S, et al. Beclin1 controls caspase-4 inflammsome activation and pyroptosis in mouse myocardial reperfusion-induced microvascular injury[J]. Cell Commun Signal, 2021,19(1):107.
Cd14	Ciesielska A, Matyjek M, Kwiatkowska K. TLR4 and CD14 trafficking and its influence on LPS-induced pro-inflammatory signaling[J]. Cell Mol Life Sci, 2021,78(4):1233-1261.
Gsto1	Hughes M M, Hooftman A, Angiari S, et al. Glutathione Transferase Omega-1 Regulates NLRP3 Inflammasome Activation through NEK7 Deglutathionylation[J]. Cell Rep, 2019,29(1):151-161.
Nlrp7	Lin W, Chen Y, Wu B, et al. Identification of the pyroptosisrelated prognostic gene signature and the associated regulation axis in lung adenocarcinoma[J]. Cell Death Discov, 2021,7(1):161.
Il32	Zhang J, Sun X, Zhong L, et al. IL-32 exacerbates adenoid hypertrophy via activating NLRP3-mediated cell pyroptosis, which promotes inflammation[J]. Mol Med Rep, 2021,23(3)
Bst2	Pan X Q, Huang W, Jin L W, et al. A Novel Pyroptosis-Related Prognostic Signature for Risk Stratification and Clinical Prognosis in Clear Cell Renal Cell Carcinoma[J]. Dis Markers, 2022,2022:8093837.
Gper1	Deng Y, Miki Y, Nakanishi A. Estradiol/GPER affects the integrity of mammary duct-like structures in vitro[J]. Sci Rep, 2020,10(1):1386.
Nek7	Chen X, Liu G, Yuan Y, et al. NEK7 interacts with NLRP3 to modulate the pyroptosis in inflammatory bowel disease via NF-kappaB signaling[J]. Cell Death Dis, 2019,10(12):906.
Gas5	Ling H, Li Q, Duan Z P, et al. LncRNA GAS5 inhibits miR-579-3p to activate SIRT1/PGC-1alpha/Nrf2 signaling pathway to reduce cell pyroptosis in sepsis-associated renal injury[J]. Am J Physiol Cell Physiol, 2021,321(1):C117-C133.
Ccr5	Yan J, Xu W, Lenahan C, et al. CCR5 Activation Promotes NLRP1-Dependent Neuronal Pyroptosis via CCR5/PKA/CREB Pathway After Intracerebral Hemorrhage[J]. Stroke, 2021,52(12):4021-4032.

## Sheet: Sheet1
apoptosis	necroptosis	pyroptosis
Cdh1	Fasl	Casp1
Apc	Aifm1	Casp3
Mapt	Aldh2	Casp4
Xiap	Alox15	Casp6
Ly96	Bax	Casp8
Casp7	Bcl2	Casp9
Gsdme	Bid	Gsdmd
Bmx	Birc2	Gsdme
Oma1	Birc3	Gsdma
Dynll1	Capn1	Gsdmc
Fadd	Casp1	Pjvk
H1f1	Casp8	Nlrp1
Acin1	Cflar	Nlrp3
H1f5	Cxcl1	Nlrc4
Vim	Cybb	Nlrp1b
H1f3	Cyld	Nlrp6
Fas	Dnm1l	Nlrp9
Pkp1	Eif2ak2	Mefv
Stk26	Ezh2	Pycard
H1f0	Fadd	Il1b
Dbnl	Faf1	Il18
Plec	Fas	Tnf
Tjp1	Fth1	Stat3
Dsp	Ftl1	Naip1
Mapk8	Glud1	Naip2
Kpna1	Glul	Naip6
Septin4	Hmgb1	Naip5
Bid	Hsp90aa1	Gzma
Kpnb1	Hsp90ab1	Gzmb
Dsg1a	Ifna11	Cd274
H1f2	Ifnar1	Aim2
Opa1	Ifnar2	Panx1
Dsg2	Ifnb1	Irf2
Ywhaz	Ifng	Irf4
Pmaip1	Ifngr1	Syk
Ywhah	Ifngr2	Elavl1
Dffa	Il1a	Zbp1
Ptk2	Il1b	Sting1
Dffb	Il33	Irf3
Gzmb	Irf9	Hdac6
Ywhae	Jak1	Il13
Cycs	Jak2	Prdm1
Mapk3	Jak3	Mst1
Satb1	Mapk8	Gm12610
Ripk1	Mapk9	Pecam1
Traf2	Mlkl	Sqstm1
Casp6	Ndrg2	Ddx3x
Ywhaq	Nlrp3	Serpinb1a
Bcl2l1	Parp1	Serpinb1b
Casp3	Pgam5	Serpinb1c
Bak1	Pycard	Bcl2
Ocln	Pygl	Tlr2
Tradd	Pygm	Anxa2
Ticam1	Rbck1	Il1rn
Casp8	Ripk1	Becn1
Ppp3r1	Ripk3	Cd14
Sfn	Rnf31	Gsto1
Fnta	Sharpin	Lrpprc
Dynll2	Spata2	Il13ra2
Hmgb2	Sqstm1	Il32
Mapk1	Stat1	Bst2
Ywhag	Stat2	Gper1
Tjp2	Stat3	Lyst
Gsdmd	Stat4	Gas5
Dnm1l	Ticam1	Ccr5
Dcc	Tlr2	Il1a
Birc2	Tlr3	Bak1
Rock1	Tlr4	Chmp3
Sptan1	Tnf	Chmp2b
Apip	Tnfaip3	Chmp7
Fasl	Tnfrsf10b	Elane
Casp9	Tnfrsf1a	Hmgb1
Bax	Tnfsf10	Bax
Ctnnb1	Tradd	Chmp4b
Bcap31	Traf2	Chmp4c
Bad	Traf5	Chmp6
Cd14	Trpm7	Chmp2a
Nmt1	Usp21	Cycs
Tnfsf10	Usp22
Appl1	Vdac3
Bcl2	Xiap
Gas2	Zbp1
Lmnb1	Pdcd6ip
Apaf1	Ogt
Bmf	Ubb
Stk24	Cdc37
Dsg3	Sdcbp
Bcl2l11	Stub1
Ywhab	Flot2
Prkcq	Flot1
Clspn	Peli1
Gsn	Rps27a
Hmgb1	Uba52
Cflar
Tlr4
Diablo
Tnfrsf10b
Ppp3cc
Add1
Prkcd
Aven
Zbp1
Pycard
